# Supplementary material for: MicroED: Unveiling the Structural Chemistry of Plant Biomineralisation
Source: Molecules. 2024 Oct 17;29(20):4916. doi: 10.3390/molecules29204916 (PMC11510860; doi:10.3390/molecules29204916)
Supplement: Supplementary file 1 [file molecules-29-04916-s001.zip]

Archive with 1 entries (1 files):
- molecules-3252488-supplementary.pdf
